# Supplementary material for: A hierarchy of selection pressures determines the organization of the T cell receptor repertoire
Source: Front Immunol. 2022 Jul 29;13:939394. doi: 10.3389/fimmu.2022.939394 (PMC9372880; doi:10.3389/fimmu.2022.939394)
Supplement: Supplementary file 1 [file DataSheet_1.csv]

Chain	Age	Mice	Tissue	State	Class	UMI.count.sum	CDR3nt_number	CDR3AA_number	Cell.number
A	Adult	M1	BM	CM	CD4+	784	459	445	8000
A	Adult	M2	BM	CM	CD4+	22286	5025	4204	10000
A	Adult	M3	BM	CM	CD4+	393	293	284	4000
A	Adult	M1	BM	E	CD4+	10784	3143	2708	70000
A	Adult	M2	BM	E	CD4+	1354	679	635	1.00E+05
A	Adult	M3	BM	E	CD4+	6925	1903	1728	82000
A	Adult	M1	BM	Treg	CD4+	15070	4804	4067	70000
A	Adult	M2	BM	Treg	CD4+	9473	2097	1755	50000
A	Adult	M3	BM	Treg	CD4+	16730	4887	4135	70000
A	Adult	M1	BM	CM	CD8+	7094	2952	2662	47000
A	Adult	M2	BM	CM	CD8+	22467	11724	9765	77000
A	Adult	M3	BM	CM	CD8+	19149	8009	6728	110000
A	Adult	M1	BM	E	CD8+	1684	451	432	110000
A	Adult	M2	BM	E	CD8+	12829	3762	3217	51000
A	Adult	M3	BM	E	CD8+	81516	4626	3709	8.00E+05
A	Adult	M1	SP	CM	CD4+	34621	20198	15693	205000
A	Adult	M2	SP	CM	CD4+	4656	3867	3479	114000
A	Adult	M3	SP	CM	CD4+	7712	5120	4499	51000
A	Adult	M1	SP	E	CD4+	186485	34180	25136	1.00E+06
A	Adult	M2	SP	E	CD4+	161144	22859	17432	718000
A	Adult	M3	SP	E	CD4+	130397	23573	17944	650000
A	Adult	M1	SP	N	CD4+	10221	7115	6070	50000
A	Adult	M2	SP	N	CD4+	9064	6921	6013	58000
A	Adult	M3	SP	N	CD4+	1711	1323	1264	40000
A	Adult	M1	SP	Treg	CD4+	52590	15938	12455	442000
A	Adult	M2	SP	Treg	CD4+	54401	10011	7947	162000
A	Adult	M3	SP	Treg	CD4+	19406	5248	4549	285000
A	Adult	M1	SP	CM	CD8+	36879	17358	13820	215000
A	Adult	M2	SP	CM	CD8+	17795	10986	9274	48000
A	Adult	M3	SP	CM	CD8+	40745	21142	16735	160000
A	Adult	M1	SP	E	CD8+	15442	3439	3026	120000
A	Adult	M2	SP	E	CD8+	68036	27167	20868	216000
A	Adult	M3	SP	E	CD8+	11924	1975	1730	105000
A	Adult	M1	SP	N	CD8+	36490	19511	15442	219000
A	Adult	M2	SP	N	CD8+	11830	8653	7460	49000
A	Adult	M3	SP	N	CD8+	18848	13779	11295	73000
A	Young	M1	BM	CM	CD4+	976	390	376	6392
A	Young	M2	BM	CM	CD4+	1016	448	436	6000
A	Young	M3	BM	CM	CD4+	3945	1541	1442	13000
A	Young	M1	BM	E	CD4+	12894	3335	2915	66680
A	Young	M2	BM	E	CD4+	10729	3234	2865	67000
A	Young	M3	BM	E	CD4+	45322	6600	5609	161000
A	Young	M1	BM	N	CD4+	4421	1581	1502	26551
A	Young	M2	BM	N	CD4+	4101	2168	2044	31000
A	Young	M3	BM	N	CD4+	11624	5155	4586	39000
A	Young	M1	BM	Treg	CD4+	21757	4779	4233	73716
A	Young	M2	BM	Treg	CD4+	7747	3013	2787	99000
A	Young	M3	BM	Treg	CD4+	64357	14895	12077	215000
A	Young	M1	BM	CM	CD8+	12778	5997	5253	28340
A	Young	M2	BM	CM	CD8+	9895	4981	4525	36000
A	Young	M3	BM	CM	CD8+	21679	12426	10446	44000
A	Young	M1	BM	E	CD8+	7365	1188	1002	13667
A	Young	M2	BM	E	CD8+	597	198	194	9700
A	Young	M3	BM	E	CD8+	3620	717	685	22000
A	Young	M1	BM	N	CD8+	13874	6785	5970	45376
A	Young	M2	BM	N	CD8+	4684	2824	2652	112000
A	Young	M3	BM	N	CD8+	60752	35715	26845	148000
A	Young	M1	SP	CM	CD4+	60059	24656	19131	134768
A	Young	M2	SP	CM	CD4+	4111	1844	1748	46000
A	Young	M3	SP	CM	CD4+	69447	23835	18433	88945
A	Young	M1	SP	E	CD4+	184150	30870	22866	583650
A	Young	M2	SP	E	CD4+	68984	11027	9282	226000
A	Young	M3	SP	E	CD4+	405212	37753	28000	543631
A	Young	M1	SP	N	CD4+	500932	201235	122580	1.00E+06
A	Young	M2	SP	N	CD4+	241425	103866	64936	1.00E+06
A	Young	M3	SP	N	CD4+	492564	184744	107413	1070000
A	Young	M1	SP	Treg	CD4+	361137	95591	64880	744389
A	Young	M2	SP	Treg	CD4+	164556	51111	35899	4.00E+05
A	Young	M3	SP	Treg	CD4+	273854	63750	43872	506092
A	Young	M1	SP	CM	CD8+	99513	46549	34700	173090
A	Young	M2	SP	CM	CD8+	51772	26778	20854	135000
A	Young	M3	SP	CM	CD8+	159812	62458	43948	178000
A	Young	M1	SP	E	CD8+	10599	3087	2705	33298
A	Young	M2	SP	E	CD8+	3609	1003	967	31000
A	Young	M3	SP	E	CD8+	22482	6041	5389	47000
A	Young	M1	SP	N	CD8+	192821	83877	58816	1.00E+06
A	Young	M2	SP	N	CD8+	464157	169457	102475	1200000
A	Young	M3	SP	N	CD8+	596538	214881	125926	1200000
B	Adult	M1	BM	CM	CD4+	885	545	539	8000
B	Adult	M2	BM	CM	CD4+	1834	916	878	10000
B	Adult	M3	BM	CM	CD4+	539	402	397	4000
B	Adult	M1	BM	E	CD4+	14497	4614	4347	70000
B	Adult	M2	BM	E	CD4+	41405	11966	10972	1.00E+05
B	Adult	M3	BM	E	CD4+	9936	4179	4002	82000
B	Adult	M1	BM	Treg	CD4+	14335	4073	3779	70000
B	Adult	M2	BM	Treg	CD4+	14906	4235	3886	50000
B	Adult	M3	BM	Treg	CD4+	12208	4193	3842	70000
B	Adult	M1	BM	CM	CD8+	9031	3416	3225	47000
B	Adult	M2	BM	CM	CD8+	34436	16193	14608	77000
B	Adult	M3	BM	CM	CD8+	14826	4670	4349	110000
B	Adult	M1	BM	E	CD8+	2414	450	446	110000
B	Adult	M2	BM	E	CD8+	18903	2604	2301	51000
B	Adult	M3	BM	E	CD8+	132048	6217	5245	8.00E+05
B	Adult	M1	SP	CM	CD4+	48330	26337	23959	205000
B	Adult	M2	SP	CM	CD4+	5172	4342	4247	114000
B	Adult	M3	SP	CM	CD4+	8143	5922	5726	51000
B	Adult	M1	SP	E	CD4+	263168	48701	41248	1.00E+06
B	Adult	M2	SP	E	CD4+	174077	25900	22592	718000
B	Adult	M3	SP	E	CD4+	101827	21181	18605	650000
B	Adult	M1	SP	N	CD4+	16344	9568	9083	50000
B	Adult	M2	SP	N	CD4+	11544	8673	8336	58000
B	Adult	M3	SP	N	CD4+	2364	1886	1857	40000
B	Adult	M1	SP	Treg	CD4+	157530	40084	33738	442000
B	Adult	M2	SP	Treg	CD4+	48780	10314	9248	162000
B	Adult	M3	SP	Treg	CD4+	21502	6687	6333	285000
B	Adult	M1	SP	CM	CD8+	38910	17836	15979	215000
B	Adult	M2	SP	CM	CD8+	19600	12319	11458	48000
B	Adult	M3	SP	CM	CD8+	61581	28668	24905	160000
B	Adult	M1	SP	E	CD8+	23605	4132	3725	120000
B	Adult	M2	SP	E	CD8+	90234	32219	27702	216000
B	Adult	M3	SP	E	CD8+	14581	2401	2193	105000
B	Adult	M1	SP	N	CD8+	53474	28666	25362	219000
B	Adult	M2	SP	N	CD8+	17830	12868	11927	49000
B	Adult	M3	SP	N	CD8+	14301	12394	11579	73000
B	Young	M1	BM	CM	CD4+	1337	500	494	6392
B	Young	M2	BM	CM	CD4+	980	456	447	6000
B	Young	M3	BM	CM	CD4+	2666	1287	1264	13000
B	Young	M1	BM	E	CD4+	32517	10880	10182	66680
B	Young	M2	BM	E	CD4+	25937	10740	10242	67000
B	Young	M3	BM	E	CD4+	47924	13970	13077	161000
B	Young	M1	BM	N	CD4+	4700	1733	1703	26551
B	Young	M2	BM	N	CD4+	5024	2889	2822	31000
B	Young	M3	BM	N	CD4+	13424	5744	5557	39000
B	Young	M1	BM	Treg	CD4+	19707	5178	4932	73716
B	Young	M2	BM	Treg	CD4+	8123	3460	3370	99000
B	Young	M3	BM	Treg	CD4+	60971	14718	13551	215000
B	Young	M1	BM	CM	CD8+	13442	6582	6079	28340
B	Young	M2	BM	CM	CD8+	9438	4501	4354	36000
B	Young	M3	BM	CM	CD8+	19861	12047	11253	44000
B	Young	M1	BM	E	CD8+	5229	999	843	13667
B	Young	M2	BM	E	CD8+	929	300	296	9700
B	Young	M3	BM	E	CD8+	3945	853	817	22000
B	Young	M1	BM	N	CD8+	16392	8919	8246	45376
B	Young	M2	BM	N	CD8+	6490	3986	3885	112000
B	Young	M3	BM	N	CD8+	55300	40670	35499	148000
B	Young	M1	SP	CM	CD4+	62857	26452	23427	134768
B	Young	M2	SP	CM	CD4+	3235	1625	1607	46000
B	Young	M3	SP	CM	CD4+	60734	25056	22720	88945
B	Young	M1	SP	E	CD4+	219390	55129	46424	583650
B	Young	M2	SP	E	CD4+	85408	22832	21038	226000
B	Young	M3	SP	E	CD4+	315338	54667	47226	543631
B	Young	M1	SP	N	CD4+	642033	325323	240530	1.00E+06
B	Young	M2	SP	N	CD4+	197314	110775	90416	1.00E+06
B	Young	M3	SP	N	CD4+	415101	231471	174786	1070000
B	Young	M1	SP	Treg	CD4+	455374	154880	121450	744389
B	Young	M2	SP	Treg	CD4+	199681	79804	65629	4.00E+05
B	Young	M3	SP	Treg	CD4+	234393	79125	65511	506092
B	Young	M1	SP	CM	CD8+	104644	57739	48516	173090
B	Young	M2	SP	CM	CD8+	56797	32146	27973	135000
B	Young	M3	SP	CM	CD8+	145804	74908	61084	178000
B	Young	M1	SP	E	CD8+	11077	3220	2899	33298
B	Young	M2	SP	E	CD8+	3636	1011	984	31000
B	Young	M3	SP	E	CD8+	15769	5394	5110	47000
B	Young	M1	SP	N	CD8+	231312	122146	97176	1.00E+06
B	Young	M2	SP	N	CD8+	487456	290365	202272	1200000
B	Young	M3	SP	N	CD8+	515372	292085	204633	1200000
