# Supplementary material for: A hierarchy of selection pressures determines the organization of the T cell receptor repertoire
Source: Front Immunol. 2022 Jul 29;13:939394. doi: 10.3389/fimmu.2022.939394 (PMC9372880; doi:10.3389/fimmu.2022.939394)
Supplement: Supplementary file 2 [file DataSheet_2.csv]

CDR3_AA	Triplets	Class_Tetramer
CASADRYNSPLYF	NSP	CD8 NP205-212
CASADRYNSPLYF	PLY	CD8 NP205-212
CASADRYNSPLYF	SPL	CD8 NP205-212
CASADRYNSPLYF	YNS	CD8 NP205-212
CASGAGNANTEVFF	AGN	CD8 NP396-404
CASGAGNANTEVFF	ANT	CD8 NP396-404
CASGAGNANTEVFF	NAN	CD8 NP396-404
CASGDAPVNQDTQYF	NQD	CD8 GP92-101
CASGDAWGNQDTQYF	GNQ	CD8 NP396-404
CASGDAWGNQDTQYF	NQD	CD8 NP396-404
CASGDGGGANSDYTF	ANS	CD8 NP396-404
CASGDGGGANSDYTF	GAN	CD8 NP396-404
CASGDGNANSDYTF	ANS	CD8 NP396-404
CASGDGNANSDYTF	NAN	CD8 NP396-404
CASGDRAGASAETLYF	GDR	CD8 NP396-404
CASGDRDINQDTQYF	DRD	CD8 NP205-212
CASGDRDINQDTQYF	GDR	CD8 NP205-212
CASGDRDINQDTQYF	NQD	CD8 NP205-212
CASGDRDRANYAEQFF	DRD	CD8 GP92-101
CASGDRDRANYAEQFF	GDR	CD8 GP92-101
CASGDRDRANYAEQFF	RDR	CD8 GP92-101
CASGDRDRGNYAEQFF	DRD	CD8 NP396-404
CASGDRDRGNYAEQFF	GDR	CD8 NP396-404
CASGDRDRGNYAEQFF	GNY	CD8 NP396-404
CASGDRDRGNYAEQFF	RDR	CD8 NP396-404
CASGDRDWESQNTLYF	DRD	CD8 NP396-404
CASGDRDWESQNTLYF	GDR	CD8 NP396-404
CASGDRGEDSGNTLYF	GDR	CD8 NP396-404
CASGDRGTDSGNTLYF	GDR	CD8 NP396-404
CASGDRQGANYAEQFF	GAN	CD8 NP396-404
CASGDRQGANYAEQFF	GDR	CD8 NP396-404
CASGDRSGGNYAEQFF	GDR	CD8 NP396-404
CASGDRSGGNYAEQFF	GNY	CD8 NP396-404
CASGDRTGGSAETLYF	GDR	CD8 NP396-404
CASGDRTGGSAETLYF	RTG	CD8 NP396-404
CASGDTGNQDTQYF	GNQ	CD8 GP92-101
CASGDTGNQDTQYF	NQD	CD8 GP92-101
CASGDWGDNYAEQFF	DNY	CD8 NP396-404
CASGDWGDNYAEQFF	GDN	CD8 NP396-404
CASGDWGSSYEQYF	GSS	CD8 GP92-101
CASGERRGYNSPLYF	NSP	CD8 GP92-101
CASGERRGYNSPLYF	PLY	CD8 GP92-101
CASGERRGYNSPLYF	SPL	CD8 GP92-101
CASGERRGYNSPLYF	YNS	CD8 GP92-101
CASGGGSSYEQYF	GSS	CD8 GP92-101
CASGGTNANSDYTF	ANS	CD8 NP396-404
CASGGTNANSDYTF	NAN	CD8 NP396-404
CASGRDRGRAEQFF	RDR	CD8 GP92-101
CASKTGGNQDTQYF	GNQ	CD8 NP396-404
CASKTGGNQDTQYF	NQD	CD8 NP396-404
CASNLGGNQDTQYF	GNQ	CD8 NP205-212
CASNLGGNQDTQYF	NQD	CD8 NP205-212
CASRDGNANTEVFF	ANT	CD8 NP396-404
CASRDGNANTEVFF	NAN	CD8 NP396-404
CASRDNQDTQYF	NQD	CD8 GP92-101
CASRDRGGEQYF	RDR	CD8 NP205-212
CASRDRGLEQYF	RDR	CD8 GP92-101
CASRDRGLGNTLYF	RDR	CD8 NP396-404
CASRDRGQEQYF	RDR	CD8 NP205-212
CASRDRGRNTEVFF	RDR	CD8 NP205-212
CASRDRHSGNTLYF	RDR	CD8 NP396-404
CASRDRVAETLYF	RDR	CD8 NP205-212
CASRGLGNYAEQFF	GNY	CD8 NP396-404
CASRGTNNQDTQYF	NQD	CD8 NP396-404
CASRPGHNQDTQYF	NQD	CD8 NP396-404
CASRRTGNNQDTQYF	NQD	CD8 NP396-404
CASRRTGNNQDTQYF	RTG	CD8 NP396-404
CASRTGDQDTQYF	RTG	CD8 NP205-212
CASRTGGANTEVFF	ANT	CD8 GP92-101
CASRTGGANTEVFF	GAN	CD8 GP92-101
CASRTGGANTEVFF	RTG	CD8 GP92-101
CASRTGGSQNTLYF	RTG	CD8 NP396-404
CASRTGGYNSPLYF	NSP	CD8 NP396-404
CASRTGGYNSPLYF	PLY	CD8 NP396-404
CASRTGGYNSPLYF	RTG	CD8 NP396-404
CASRTGGYNSPLYF	SPL	CD8 NP396-404
CASRTGGYNSPLYF	YNS	CD8 NP396-404
CASRTGGYQDTQYF	RTG	CD8 NP396-404
CASSAGGNYAEQFF	GNY	CD8 NP396-404
CASSAGGNYAEQFF	SSA	CD8 NP396-404
CASSAGGQNTLYF	SSA	CD8 NP396-404
CASSAGGYEQYF	SSA	CD8 GP92-101
CASSAGHNYAEQFF	SSA	CD8 NP396-404
CASSAGLGDEQYF	SSA	CD8 NP396-404
CASSAGNANTEVFF	AGN	CD8 NP396-404
CASSAGNANTEVFF	ANT	CD8 NP396-404
CASSAGNANTEVFF	NAN	CD8 NP396-404
CASSAGNANTEVFF	SSA	CD8 NP396-404
CASSAGNYNSPLYF	AGN	CD8 NP396-404
CASSAGNYNSPLYF	GNY	CD8 NP396-404
CASSAGNYNSPLYF	NSP	CD8 NP396-404
CASSAGNYNSPLYF	PLY	CD8 NP396-404
CASSAGNYNSPLYF	SPL	CD8 NP396-404
CASSAGNYNSPLYF	SSA	CD8 NP396-404
CASSAGNYNSPLYF	YNS	CD8 NP396-404
CASSAGTGGYAEQFF	AGT	CD8 NP205-212
CASSAGTGGYAEQFF	SSA	CD8 NP205-212
CASSAGTGNTLYF	AGT	CD8 NP396-404
CASSAGTGNTLYF	SSA	CD8 NP396-404
CASSANSDYTF	ANS	CD8 NP396-404
CASSANSDYTF	SSA	CD8 NP396-404
CASSAPGQGNERLFF	SSA	CD8 NP205-212
CASSASSYEQYF	SSA	CD8 GP92-101
CASSDAGANERLFF	GAN	CD8 NP396-404
CASSDAGANSDYTF	ANS	CD8 NP205-212
CASSDAGANSDYTF	GAN	CD8 NP205-212
CASSDGGAGNTLYF	AGN	CD8 NP205-212
CASSDGGANERLFF	GAN	CD8 GP92-101
CASSDGGANTEVFF	ANT	CD8 NP396-404
CASSDGGANTEVFF	GAN	CD8 NP396-404
CASSDGGGNSPLYF	NSP	CD8 NP396-404
CASSDGGGNSPLYF	PLY	CD8 NP396-404
CASSDGGGNSPLYF	SPL	CD8 NP396-404
CASSDGNANSDYTF	ANS	CD8 NP396-404
CASSDGNANSDYTF	NAN	CD8 NP396-404
CASSDGNANTEVFF	ANT	CD8 NP396-404
CASSDGNANTEVFF	NAN	CD8 NP396-404
CASSDGSYNSPLYF	NSP	CD8 NP396-404
CASSDGSYNSPLYF	PLY	CD8 NP396-404
CASSDGSYNSPLYF	SPL	CD8 NP396-404
CASSDGSYNSPLYF	YNS	CD8 NP396-404
CASSDHNNSPLYF	NSP	CD8 NP205-212
CASSDHNNSPLYF	PLY	CD8 NP205-212
CASSDHNNSPLYF	SDH	CD8 NP205-212
CASSDHNNSPLYF	SPL	CD8 NP205-212
CASSDHRNTEVFF	SDH	CD8 NP205-212
CASSDNSYNSPLYF	DNS	CD8 NP396-404
CASSDNSYNSPLYF	NSP	CD8 NP396-404
CASSDNSYNSPLYF	PLY	CD8 NP396-404
CASSDNSYNSPLYF	SPL	CD8 NP396-404
CASSDNSYNSPLYF	YNS	CD8 NP396-404
CASSDNTNTEVFF	TNT	CD8 NP205-212
CASSDPGYNSPLYF	NSP	CD8 NP396-404
CASSDPGYNSPLYF	PLY	CD8 NP396-404
CASSDPGYNSPLYF	SPL	CD8 NP396-404
CASSDPGYNSPLYF	YNS	CD8 NP396-404
CASSDRTANTEVFF	ANT	CD8 GP92-101
CASSDRTGGSQNTLYF	RTG	CD8 NP205-212
CASSDWDSQAPLF	SDW	CD8 NP396-404
CASSDWGANTGQLYF	ANT	CD8 NP396-404
CASSDWGANTGQLYF	GAN	CD8 NP396-404
CASSDWGANTGQLYF	SDW	CD8 NP396-404
CASSDWGGGTGQLYF	SDW	CD8 NP396-404
CASSDWGNYAEQFF	GNY	CD8 NP396-404
CASSDWGNYAEQFF	SDW	CD8 NP396-404
CASSDWGQNTLYF	SDW	CD8 NP396-404
CASSDWGYAEQFF	SDW	CD8 NP396-404
CASSDWTDTEVFF	SDW	CD8 GP92-101
CASSDWVQDTQYF	SDW	CD8 GP92-101
CASSDWVSYEQYF	SDW	CD8 NP396-404
CASSEAGANTEVFF	ANT	CD8 NP396-404
CASSEAGANTEVFF	GAN	CD8 NP396-404
CASSEAGANTEVFF	SSE	CD8 NP396-404
CASSEGFEQYF	SEG	CD8 NP205-212
CASSEGFEQYF	SSE	CD8 NP205-212
CASSEGGGNSPLYF	NSP	CD8 NP396-404
CASSEGGGNSPLYF	PLY	CD8 NP396-404
CASSEGGGNSPLYF	SEG	CD8 NP396-404
CASSEGGGNSPLYF	SPL	CD8 NP396-404
CASSEGGGNSPLYF	SSE	CD8 NP396-404
CASSEGGNTEVFF	SEG	CD8 NP396-404
CASSEGGNTEVFF	SSE	CD8 NP396-404
CASSEGGWNSPLYF	NSP	CD8 NP396-404
CASSEGGWNSPLYF	PLY	CD8 NP396-404
CASSEGGWNSPLYF	SEG	CD8 NP396-404
CASSEGGWNSPLYF	SPL	CD8 NP396-404
CASSEGGWNSPLYF	SSE	CD8 NP396-404
CASSEGNERLFF	SEG	CD8 NP205-212
CASSEGNERLFF	SSE	CD8 NP205-212
CASSEGNYNSPLYF	GNY	CD8 NP396-404
CASSEGNYNSPLYF	NSP	CD8 NP396-404
CASSEGNYNSPLYF	PLY	CD8 NP396-404
CASSEGNYNSPLYF	SEG	CD8 NP396-404
CASSEGNYNSPLYF	SPL	CD8 NP396-404
CASSEGNYNSPLYF	SSE	CD8 NP396-404
CASSEGNYNSPLYF	YNS	CD8 NP396-404
CASSEGQGNSPLYF	NSP	CD8 GP92-101
CASSEGQGNSPLYF	PLY	CD8 GP92-101
CASSEGQGNSPLYF	SEG	CD8 GP92-101
CASSEGQGNSPLYF	SPL	CD8 GP92-101
CASSEGQGNSPLYF	SSE	CD8 GP92-101
CASSEGRAEQFF	SEG	CD8 GP92-101
CASSEGRAEQFF	SSE	CD8 GP92-101
CASSEGSYNSPLYF	NSP	CD8 NP396-404
CASSEGSYNSPLYF	PLY	CD8 NP396-404
CASSEGSYNSPLYF	SEG	CD8 NP396-404
CASSEGSYNSPLYF	SPL	CD8 NP396-404
CASSEGSYNSPLYF	SSE	CD8 NP396-404
CASSEGSYNSPLYF	YNS	CD8 NP396-404
CASSELGGYAEQFF	SSE	CD8 NP205-212
CASSENTEVFF	SSE	CD8 NP205-212
CASSETGGSAETLYF	SSE	CD8 GP92-101
CASSETGTYEQYF	SSE	CD8 NP205-212
CASSEWGGDTQYF	SSE	CD8 NP396-404
CASSEYRDEQYF	SSE	CD8 GP92-101
CASSFGNANSDYTF	ANS	CD8 NP396-404
CASSFGNANSDYTF	NAN	CD8 NP396-404
CASSFGNYAEQFF	GNY	CD8 NP396-404
CASSFGQGANTEVFF	ANT	CD8 NP205-212
CASSFGQGANTEVFF	GAN	CD8 NP205-212
CASSFNQDTQYF	NQD	CD8 NP205-212
CASSFWDNSPLYF	DNS	CD8 GP92-101
CASSFWDNSPLYF	NSP	CD8 GP92-101
CASSFWDNSPLYF	PLY	CD8 GP92-101
CASSFWDNSPLYF	SPL	CD8 GP92-101
CASSFWGSSYEQYF	GSS	CD8 NP396-404
CASSGDRNTGQLYF	GDR	CD8 NP205-212
CASSGDWGGNYAEQFF	GNY	CD8 NP396-404
CASSGFNQDTQYF	NQD	CD8 NP396-404
CASSGTAANTEVFF	ANT	CD8 NP205-212
CASSGTINQDTQYF	NQD	CD8 GP92-101
CASSHRDTQYF	SSH	CD8 GP92-101
CASSHRDWGYEQYF	SSH	CD8 NP396-404
CASSHRNSDYTF	SSH	CD8 GP92-101
CASSHWGQDTQYF	SSH	CD8 NP396-404
CASSHYAEQFF	SSH	CD8 NP396-404
CASSIAQGNTEVFF	SSI	CD8 GP92-101
CASSIDRGPDTEVFF	SSI	CD8 NP205-212
CASSIGGNSGNTLYF	SIG	CD8 NP396-404
CASSIGGNSGNTLYF	SSI	CD8 NP396-404
CASSIGGSEQYF	SIG	CD8 NP396-404
CASSIGGSEQYF	SSI	CD8 NP396-404
CASSIGGSNQAPLF	SIG	CD8 NP396-404
CASSIGGSNQAPLF	SSI	CD8 NP396-404
CASSIGNSGNTLYF	SIG	CD8 NP396-404
CASSIGNSGNTLYF	SSI	CD8 NP396-404
CASSIGNYNSPLYF	GNY	CD8 NP396-404
CASSIGNYNSPLYF	NSP	CD8 NP396-404
CASSIGNYNSPLYF	PLY	CD8 NP396-404
CASSIGNYNSPLYF	SIG	CD8 NP396-404
CASSIGNYNSPLYF	SPL	CD8 NP396-404
CASSIGNYNSPLYF	SSI	CD8 NP396-404
CASSIGNYNSPLYF	YNS	CD8 NP396-404
CASSIGQGNQAPLF	GNQ	CD8 NP396-404
CASSIGQGNQAPLF	SIG	CD8 NP396-404
CASSIGQGNQAPLF	SSI	CD8 NP396-404
CASSIGQNNQAPLF	SIG	CD8 NP396-404
CASSIGQNNQAPLF	SSI	CD8 NP396-404
CASSIGQNSYNSPLYF	NSP	CD8 NP396-404
CASSIGQNSYNSPLYF	PLY	CD8 NP396-404
CASSIGQNSYNSPLYF	SIG	CD8 NP396-404
CASSIGQNSYNSPLYF	SPL	CD8 NP396-404
CASSIGQNSYNSPLYF	SSI	CD8 NP396-404
CASSIGQNSYNSPLYF	YNS	CD8 NP396-404
CASSIGQSNTEVFF	SIG	CD8 NP396-404
CASSIGQSNTEVFF	SNT	CD8 NP396-404
CASSIGQSNTEVFF	SSI	CD8 NP396-404
CASSIGTGRNYAEQFF	SIG	CD8 NP396-404
CASSIGTGRNYAEQFF	SSI	CD8 NP396-404
CASSILGEQYF	SSI	CD8 GP92-101
CASSIPQGNTEVFF	SSI	CD8 NP396-404
CASSIQGNYAEQFF	GNY	CD8 NP396-404
CASSIQGNYAEQFF	SSI	CD8 NP396-404
CASSIRDWGDEQYF	SSI	CD8 GP92-101
CASSISYEQYF	SSI	CD8 NP396-404
CASSIWGEQDTQYF	SSI	CD8 GP92-101
CASSIWTSSAETLYF	SSA	CD8 NP205-212
CASSIWTSSAETLYF	SSI	CD8 NP205-212
CASSLAGQYNSPLYF	NSP	CD8 NP396-404
CASSLAGQYNSPLYF	PLY	CD8 NP396-404
CASSLAGQYNSPLYF	SPL	CD8 NP396-404
CASSLAGQYNSPLYF	YNS	CD8 NP396-404
CASSLALNQDTQYF	NQD	CD8 NP396-404
CASSLEQNQDTQYF	NQD	CD8 NP205-212
CASSLGGFNQDTQYF	NQD	CD8 NP396-404
CASSLGISYNSPLYF	NSP	CD8 NP205-212
CASSLGISYNSPLYF	PLY	CD8 NP205-212
CASSLGISYNSPLYF	SPL	CD8 NP205-212
CASSLGISYNSPLYF	YNS	CD8 NP205-212
CASSLGLLGGSSYEQYF	GSS	CD8 NP396-404
CASSLGNANSDYTF	ANS	CD8 NP396-404
CASSLGNANSDYTF	NAN	CD8 NP396-404
CASSLGQANSDYTF	ANS	CD8 NP205-212
CASSLGQNNSPLYF	NSP	CD8 NP396-404
CASSLGQNNSPLYF	PLY	CD8 NP396-404
CASSLGQNNSPLYF	SPL	CD8 NP396-404
CASSLGTANSDYTF	ANS	CD8 GP92-101
CASSLGTANTEVFF	ANT	CD8 NP396-404
CASSLQGNYAEQFF	GNY	CD8 NP396-404
CASSLRDRDSDYTF	DRD	CD8 NP205-212
CASSLRDRDSDYTF	RDR	CD8 NP205-212
CASSLRDWGNYAEQFF	GNY	CD8 GP92-101
CASSLRTGASAETLYF	RTG	CD8 NP205-212
CASSLRTGASAETLYF	TGA	CD8 NP205-212
CASSLRWGGNYAEQFF	GNY	CD8 NP205-212
CASSLSAETLYF	SLS	CD8 NP396-404
CASSLSGFSAETLYF	SLS	CD8 NP396-404
CASSLSGGSDYTF	SLS	CD8 GP92-101
CASSLSGNTLYF	SLS	CD8 GP92-101
CASSLSLGGYAEQFF	SLS	CD8 NP205-212
CASSLSNNYAEQFF	SLS	CD8 NP205-212
CASSLSQISNERLFF	SLS	CD8 NP396-404
CASSLSQNTLYF	SLS	CD8 GP92-101
CASSLSRNTEVFF	SLS	CD8 GP92-101
CASSLSSQNTLYF	SLS	CD8 GP92-101
CASSLWDNSPLYF	DNS	CD8 GP92-101
CASSLWDNSPLYF	NSP	CD8 GP92-101
CASSLWDNSPLYF	PLY	CD8 GP92-101
CASSLWDNSPLYF	SPL	CD8 GP92-101
CASSLWGGNQDTQYF	GNQ	CD8 NP205-212
CASSLWGGNQDTQYF	NQD	CD8 NP205-212
CASSLWGNYAEQFF	GNY	CD8 NP396-404
CASSLWTGNYAEQFF	GNY	CD8 GP92-101
CASSPDRANSDYTF	ANS	CD8 NP396-404
CASSPDRANTEVFF	ANT	CD8 GP92-101
CASSPDRDEQYF	DRD	CD8 NP396-404
CASSPDWGSNTGQLYF	SNT	CD8 GP92-101
CASSPGGANSDYTF	ANS	CD8 NP396-404
CASSPGGANSDYTF	GAN	CD8 NP396-404
CASSPGGNYAEQFF	GNY	CD8 NP396-404
CASSPGQANTEVFF	ANT	CD8 NP396-404
CASSPGQGANTEVFF	ANT	CD8 GP92-101
CASSPGQGANTEVFF	GAN	CD8 GP92-101
CASSPGQGDNSPLYF	DNS	CD8 GP92-101
CASSPGQGDNSPLYF	GDN	CD8 GP92-101
CASSPGQGDNSPLYF	NSP	CD8 GP92-101
CASSPGQGDNSPLYF	PLY	CD8 GP92-101
CASSPGQGDNSPLYF	SPL	CD8 GP92-101
CASSPGQSNTEVFF	SNT	CD8 NP396-404
CASSPGQYNSPLYF	NSP	CD8 NP205-212
CASSPGQYNSPLYF	PLY	CD8 NP205-212
CASSPGQYNSPLYF	SPL	CD8 NP205-212
CASSPGQYNSPLYF	YNS	CD8 NP205-212
CASSPGTGNQAPLF	GNQ	CD8 NP205-212
CASSQAWGVNQDTQYF	NQD	CD8 NP396-404
CASSQERTGYEQYF	RTG	CD8 GP92-101
CASSQGQGANERLFF	GAN	CD8 NP205-212
CASSQSSAETLYF	SSA	CD8 NP205-212
CASSRDNYAEQFF	DNY	CD8 NP396-404
CASSRDRANSDYTF	ANS	CD8 GP92-101
CASSRDRANSDYTF	RDR	CD8 GP92-101
CASSRDRGNQAPLF	GNQ	CD8 GP92-101
CASSRDRGNQAPLF	RDR	CD8 GP92-101
CASSRDRGNTEVFF	RDR	CD8 NP205-212
CASSRDVNQDTQYF	NQD	CD8 NP205-212
CASSRGGDNYAEQFF	DNY	CD8 NP396-404
CASSRGGDNYAEQFF	GDN	CD8 NP396-404
CASSRGGNYAEQFF	GNY	CD8 NP396-404
CASSRLGNYAEQFF	GNY	CD8 NP396-404
CASSRPGVNQDTQYF	NQD	CD8 NP396-404
CASSRTGGAREQYF	RTG	CD8 NP205-212
CASSRTGGGNTLYF	RTG	CD8 GP92-101
CASSRTGGNERLFF	RTG	CD8 NP396-404
CASSRTGGNSDYTF	RTG	CD8 NP205-212
CASSRTGGYEQYF	RTG	CD8 NP205-212
CASSRVGNYAEQFF	GNY	CD8 NP396-404
CASSSDRTNTEVFF	TNT	CD8 GP92-101
CASSSDWGGEQYF	SDW	CD8 GP92-101
CASSSDWGQDTQYF	SDW	CD8 GP92-101
CASSSGGANSDYTF	ANS	CD8 NP396-404
CASSSGGANSDYTF	GAN	CD8 NP396-404
CASSSGGNYAEQFF	GNY	CD8 NP396-404
CASSSGHANSDYTF	ANS	CD8 GP92-101
CASSSGNANSDYTF	ANS	CD8 NP396-404
CASSSGNANSDYTF	NAN	CD8 NP396-404
CASSSGTANTEVFF	ANT	CD8 NP205-212
CASSSNQDTQYF	NQD	CD8 NP205-212
CASSSRDRANYAEQFF	RDR	CD8 GP92-101
CASSSRDRASAETLYF	RDR	CD8 NP396-404
CASSSRDRGNYAEQFF	GNY	CD8 GP92-101
CASSSRDRGNYAEQFF	RDR	CD8 GP92-101
CASSSRDWGNQDTQYF	GNQ	CD8 NP396-404
CASSSRDWGNQDTQYF	NQD	CD8 NP396-404
CASSSTGDNQAPLF	GDN	CD8 GP92-101
CASSSWGYQDTQYF	SSW	CD8 NP396-404
CASSTGGANSDYTF	ANS	CD8 NP396-404
CASSTGGANSDYTF	GAN	CD8 NP396-404
CASSTGSYNSPLYF	NSP	CD8 NP396-404
CASSTGSYNSPLYF	PLY	CD8 NP396-404
CASSTGSYNSPLYF	SPL	CD8 NP396-404
CASSTGSYNSPLYF	YNS	CD8 NP396-404
CASSTPGLNQDTQYF	NQD	CD8 NP396-404
CASSTPGVNQDTQYF	NQD	CD8 NP205-212
CASSVGGNQDTQYF	GNQ	CD8 NP205-212
CASSVGGNQDTQYF	NQD	CD8 NP205-212
CASSVGNANSDYTF	ANS	CD8 NP396-404
CASSVGNANSDYTF	NAN	CD8 NP396-404
CASSVGNYNSPLYF	GNY	CD8 NP396-404
CASSVGNYNSPLYF	NSP	CD8 NP396-404
CASSVGNYNSPLYF	PLY	CD8 NP396-404
CASSVGNYNSPLYF	SPL	CD8 NP396-404
CASSVGNYNSPLYF	YNS	CD8 NP396-404
CASSVRDRDTEVFF	DRD	CD8 GP92-101
CASSVRDRDTEVFF	RDR	CD8 GP92-101
CASSVRDRGRAEQFF	RDR	CD8 NP205-212
CASSVRGANTEVFF	ANT	CD8 NP205-212
CASSVRGANTEVFF	GAN	CD8 NP205-212
CASSWDFYAEQFF	SSW	CD8 NP205-212
CASSWDNNYAEQFF	SSW	CD8 GP92-101
CASSWDNSQNTLYF	DNS	CD8 NP396-404
CASSWDNSQNTLYF	SSW	CD8 NP396-404
CASSWDRAGNTLYF	AGN	CD8 NP205-212
CASSWDRAGNTLYF	SSW	CD8 NP205-212
CASSWDYAEQFF	SSW	CD8 NP205-212
CASSWGDQDTQYF	SSW	CD8 GP92-101
CASSWTGANTEVFF	ANT	CD8 NP205-212
CASSWTGANTEVFF	GAN	CD8 NP205-212
CASSWTGANTEVFF	SSW	CD8 NP205-212
CASSWTGANTEVFF	SWT	CD8 NP205-212
CASSWTGANTEVFF	TGA	CD8 NP205-212
CASSWTGENTEVFF	SSW	CD8 NP205-212
CASSWTGENTEVFF	SWT	CD8 NP205-212
CASSWTGGALEQYF	SSW	CD8 NP205-212
CASSWTGGALEQYF	SWT	CD8 NP205-212
CASSWTGGNQAPLF	GNQ	CD8 GP92-101
CASSWTGGNQAPLF	SSW	CD8 GP92-101
CASSWTGGNQAPLF	SWT	CD8 GP92-101
CASSWTGGNTEVFF	SSW	CD8 NP205-212
CASSWTGGNTEVFF	SWT	CD8 NP205-212
CASSWTGGNYAEQFF	GNY	CD8 GP92-101
CASSWTGGNYAEQFF	SSW	CD8 GP92-101
CASSWTGGNYAEQFF	SWT	CD8 GP92-101
CASSWTTNTGQLYF	SSW	CD8 GP92-101
CASSWTTNTGQLYF	SWT	CD8 GP92-101
CASSWTTNTGQLYF	TNT	CD8 GP92-101
CASSYQGANSDYTF	ANS	CD8 NP396-404
CASSYQGANSDYTF	GAN	CD8 NP396-404
CASTPGGNQDTQYF	GNQ	CD8 NP396-404
CASTPGGNQDTQYF	NQD	CD8 NP396-404
CAWRLRDWENQDTQYF	NQD	CD8 NP396-404
CAWSLEGSYNSPLYF	NSP	CD8 GP92-101
CAWSLEGSYNSPLYF	PLY	CD8 GP92-101
CAWSLEGSYNSPLYF	SPL	CD8 GP92-101
CAWSLEGSYNSPLYF	YNS	CD8 GP92-101
CAWSLRDRGNQDTQYF	GNQ	CD8 NP396-404
CAWSLRDRGNQDTQYF	NQD	CD8 NP396-404
CAWSLRDRGNQDTQYF	RDR	CD8 NP396-404
CAWSLRDWENQDTQYF	NQD	CD8 NP396-404
CAWSLTGNQDTQYF	GNQ	CD8 NP396-404
CAWSLTGNQDTQYF	NQD	CD8 NP396-404
CGAFDRTFANSDYTF	ANS	CD8 GP92-101
CGAPRDNANSDYTF	ANS	CD8 NP396-404
CGAPRDNANSDYTF	NAN	CD8 NP396-404
CGARDNANSDYTF	ANS	CD8 NP396-404
CGARDNANSDYTF	NAN	CD8 NP396-404
CGARDRDKSNERLFF	DRD	CD8 NP396-404
CGARDRDKSNERLFF	RDR	CD8 NP396-404
CGARDRDNSNERLFF	DNS	CD8 NP396-404
CGARDRDNSNERLFF	DRD	CD8 NP396-404
CGARDRDNSNERLFF	RDR	CD8 NP396-404
CGARDRDNSNSDYTF	DNS	CD8 NP396-404
CGARDRDNSNSDYTF	DRD	CD8 NP396-404
CGARDRDNSNSDYTF	RDR	CD8 NP396-404
CGARDRDNTNSDYTF	DRD	CD8 NP396-404
CGARDRDNTNSDYTF	RDR	CD8 NP396-404
CGARDRDNTNTEVFF	DRD	CD8 NP396-404
CGARDRDNTNTEVFF	RDR	CD8 NP396-404
CGARDRDNTNTEVFF	TNT	CD8 NP396-404
CGARDRDTANSDYTF	ANS	CD8 NP396-404
CGARDRDTANSDYTF	DRD	CD8 NP396-404
CGARDRDTANSDYTF	RDR	CD8 NP396-404
CGARDRGTGQLYF	RDR	CD8 GP92-101
CGARDRTGSNSDYTF	RDR	CD8 NP396-404
CGARDRTGSNSDYTF	RTG	CD8 NP396-404
CGARDRTGSNTEVFF	RDR	CD8 NP396-404
CGARDRTGSNTEVFF	RTG	CD8 NP396-404
CGARDRTGSNTEVFF	SNT	CD8 NP396-404
CGARDRTNANSDYTF	ANS	CD8 NP396-404
CGARDRTNANSDYTF	NAN	CD8 NP396-404
CGARDRTNANSDYTF	RDR	CD8 NP396-404
CGARDRTNTNSDYTF	RDR	CD8 NP396-404
CGARDRTNTNSDYTF	TNT	CD8 NP396-404
CGARTGGEQYF	RTG	CD8 GP92-101
CGARVWGNQDTQYF	GNQ	CD8 GP92-101
CGARVWGNQDTQYF	NQD	CD8 GP92-101
CGAWDNQDTQYF	NQD	CD8 GP92-101
CSAAGGNYAEQFF	GNY	CD8 GP92-101
CSAAQGGYNSPLYF	NSP	CD8 NP205-212
CSAAQGGYNSPLYF	PLY	CD8 NP205-212
CSAAQGGYNSPLYF	SPL	CD8 NP205-212
CSAAQGGYNSPLYF	YNS	CD8 NP205-212
CSADRAGGNYAEQFF	GNY	CD8 NP396-404
CSADRNWGNYAEQFF	GNY	CD8 GP92-101
CSADRTGGHYAEQFF	RTG	CD8 NP396-404
CSAGNSDYTF	AGN	CD8 NP205-212
CSAGSAETLYF	AGS	CD8 NP396-404
